# Supplementary material for: IL-23 signaling prevents ferroptosis-driven renal immunopathology during candidiasis
Source: Nat Commun. 2022 Sep 22;13:5545. doi: 10.1038/s41467-022-33327-4 (PMC9500047; doi:10.1038/s41467-022-33327-4)
Supplement: Supplementary file 4 — Source Data [file 41467_2022_33327_MOESM4_ESM.xlsx]

## Sheet: Fig 1a
Figure 1a	Dectin1 KO survival
	Time to death (days post infection)	WT	Clec7a-/-
	4	1
	5	1
	6	1
	7	1
	7	1
	8	1
	3		1
	4		1
	4		1
	5		1
	5		1
	5		1

## Sheet: Fig 1b
Figure 1b	Epha2 KO survival
	Time to death (days post infection)	WT	Epha2-/-
	6	1
	6	1
	7	1
	7	1	1
	7	1
	8	1
	9	1	1
	9		1
	16		1
	20		1
	20		1
	21		1
	3	1
	8		1
	8	1
	9	1
	10		1
	11	1
	11	1
	13		1
	18		1
	19		1

## Sheet: Fig 1c
Figure 1c	Epha2 KO survival
	Time to death (days post infection)	WT	Epha2-/-
	7	1
	7	1
	7	1
	10	1
	13	1
	18	1
	18	1
	23	1
	7		1
	10		1
	20		1
	21		1
	25		0
	25		0
	25		0
	25		0

## Sheet: Fig. 1d
Figure 1d	Chimeric mice survival
	Time to death (days post infection)	WT->WT	WT->KO	KO->WT	KO->KO
	4	1
	5	1
	5	1
	6	1
	7	1
	8	1
	8	1
	6		1
	6		1
	7		1
	10		1
	11		1
	11		1
	12		1
	5			1
	6			1
	7			1
	9			1
	10			1
	11			1
	14			1
	10				1
	11				1
	14				1
	14				1
	16				1
	17				1
	19				1

## Sheet: Fig 1e and f
Figure 1e and f	Fungal burden kidney
			e				f
			WT	Epha2-/-			WT	Epha2-/-
		CFUs	1160.75	1174.93		CFUs	22642.5	24261.6
			7937.69	16116.1			12153.7	12210.3
			55647.6	68502.9			12602.8	10872				`
			16150.6	2848.16			21449.8	6928.54
			69792.7	79758.2			24788.1	9915.68
			6656.16	7108.71			20377.4	6652.57
		Median	12044.2	11612.4			20913.6	10393.8

## Sheet: Fig 1g
Figure 1g	Apoptotic areas per kidney section
			WT	Epha2-/-
		Apoptotic areas	560	12
		per kidney section	343	7
			221	180								`
			212	167
			165	121
			109	66
		Median	221	121

## Sheet: Fig 1h
Figure 1h	Serum and kidney NGAL
			WT	Epha2-/-			WT	Epha2-/-
		ng/mL	335.105	169.72		pg/g tissue	3625.32	1855.32
			358.42	115.906			3127.11	1912.33
			366.009	131.822			2655.11	1614.84					`
			343.031	72.0361			2803.49	1629.37
			347.87	169.61			2944.65	1934.22
			360.411	175.477
		Median	347.87	131.822			2944.65	1855.32

## Sheet: Fig 1i
Figure 1i	Serum TREM1
			WT	Epha2-/-
		ng/mL	14.1042	1.50846
			11.4631	0.900779
			10.6157	0.875123								`
			12.2429	0.734314
			12.697	1.01643
			12.2429	0.862302
		Median	12.2429	0.900779

## Sheet: Fig 1j
Figure 1j	AKI survival
	Time to death (hours post infection)	WT	Epha2-/-
	12	1
	24	1
	24	1
	36	1
	48	1
	36		1
	60		1
	60		1
	120		1
	120		1

## Sheet: Fig 2a and b
Figure 2a and b	Cytokines kidney day 3
			TNFa			IL-1b			IL-6			CCL2			CCL3			CCL7			CXCL2			IL-23			IFNg			IL-4
			WT	Epha2-/-		WT	Epha2-/-		WT	Epha2-/-		WT	Epha2-/-		WT	Epha2-/-		WT	Epha2-/-		WT	Epha2-/-		WT	Epha2-/-		WT	Epha2-/-		WT	Epha2-/-
		pg/g tissue	963.406	146.469		1730.28	150.444		66316.1	2488.35		3960.09	926.201		1993.54	13.7742		1078.03	862.939		1817.28	531.12		33.0166	97.1581		14.8018	22.364		56.6799	146.33
			1170.87	207.214		1234.61	226.536		7925.99	1857.12		2015.93	812.641		1071.25	20.5612		1304.05	900.076		2460.09	726.923		34.6807	49.9867		12.5695	18.7587		49.1744	132.887
			970.889	190.914		1140.15	151.387		6113.7	2060.93		2228.37	729.583		1114.15	74.3398		1200.96	963.822		1851.1	1492.14		43.8256	131.688		10.8443	18.1116		72.4875	139.96
			1215.52	339.261		1052.92	488.434		11102.4	1982.29		1668.14	780.027		820.537	26.4885		1602.66	1281.89		2658.58	549.113		97.0443	149.796		15.5687	38.9955		93.1292	129.059
			217.289	104.529		137.22	104.924		1210.44	2572.2		620.034	642.268		54.1451	14.6012		699.622	805.141		1030.61	585.026		142.727	134.024		11.6941	29.1484		55.3013	118.71
			781.866	188.126		915.953	87.8345		17045.7	15138.7		2873.88	1054.61		1601.1	115.915		1182.07	1002.39		2076.45	4508.12		32.1452	123.642		10.4491	19.5553		108.251	229.504
			227.158	28.38		146.733	39.0253		6533.06	1382.81		1193.36	397.718		260.708	9.65167		899.717	379.359		2404.97	301.433		57.1987	122.483		10.9492	15.1502		86.886	85.2398
			907.714	80.0081		1019.69	67.8016		27572	5225.35		2629.75	687.814		1363.08	59.4527		1341.32	695.564		3582.64	1606.28		74.8348	136.151		23.5218	15.9422		144.644	216.088
		Median	935.56	167.298		1036.31	127.684		9514.22	2274.64		2122.15	754.805		1092.7	23.5248		1191.52	881.507		2240.71	655.975		50.5121	127.665		12.1318	19.157		79.6868	136.423

[truncated: 33 more sheets: Fig 2c, e, f, g, Fig 3d, e, f, Fig 4a, Fig 4b, Fig 4c, Fig 4d and e, Fig 4f and g, Fig 4h and i, Fig 4j-m, Fig 5b, Fig 5 c and e, Fig 6a, Fig 6b, Fig 6c, Fig 6d, Fig 6e, Fig 6f, Fig 6h, Fig 6i, Fig 7 …]
